# Supplementary material for: Methylenetetrahydrofolate Reductase Polymorphism (rs1801133) and the Risk of Hypertension among African Populations: A Narrative Synthesis of Literature
Source: Genes (Basel). 2022 Apr 1;13(4):631. doi: 10.3390/genes13040631 (PMC9027465; doi:10.3390/genes13040631)
Supplement: Supplementary file 1 [file genes-13-00631-s001.zip]

Archive with 3 entries (3 files):
- PRISMA Abstact Checklist (S1).pdf
- PRISMA Manuscript checklist (S2).pdf
- Search Terms MTHFR 24-01-22.pdf
